# Supplementary material for: Apolipoprotein E4 and meningeal lymphatics in Alzheimer disease: a conceptual framework
Source: Mol Psychiatry. 2020 Apr 30;26(4):1075–97. doi: 10.1038/s41380-020-0731-7 (PMC7985019; doi:10.1038/s41380-020-0731-7)
Supplement: Supplementary file 1 [file 41380_2020_731_MOESM1_ESM.xlsx]

## Sheet: Query for studies
GEO accession	Inclusion or Exclusion (if exclusion, reason for exclusion) or Overlapping	Number of samples
GSE117589	Overlapping (SuperSeries containing series GSE117588, which are Included in the analysis, see below)	See below
GSE6677	Included (Data used for visualisation only. No replication and no statistical analysis are performed)	6
GSE48350	Included	253
GSE125050	Included	113
GSE106241	Included	60
GSE102956	Included	26
GSE29652	Included	18
GSE117588	Included	6
GSE24290	Excluded (Sural nerve of diabetic neuropathy patients, no APOE status, APOE mentioned as affected gene)	NA
GSE39420	Excluded (Only 3 samples with APOE4 allele)	21 (in total)
GSE67333	Excluded (No samples contain APOE4 allele)	NA
GSE5281	Excluded (No information on APOE genotype status is provided with the dataset)	161
GSE31163	Excluded (No APOE status, APOE mentioned as affected gene)	NA
GSE11061	Excluded (No APOE status, APOE mentioned as affected gene)	NA
GSE60824	Excluded (No APOE status, APOE is mentioned in reference to ApoE deficient mice used in IL-17A inhibition experiment)	NA
GSE12696	Excluded (No APOE status, APOE is mentioned in reference to ApoE deficient mice used in athersclerosis model)	NA
GSE44461	Excluded (No APOE status, APOE is mentioned in reference to ApoE deficient mice used in a migration experiment)	NA
GSE32136	Excluded (Lymphoplastoid cell lines)	NA
GSE26326	Excluded (Expression data derived from iliac artery of cynomolgous monkeys. No APOE status, APOE mentioned as affected gene)	NA
GSE110226	Excluded (E4 containing samples come from a mix of disease states (AD, fronto-temporal dementia, Huntington's) and severity)	20 (in total)
GSE48782	Excluded (Dataset profiles melanoma cell line treatment. No APOE status, APOE mentioned as affected gene)	NA
GSE79795	Excluded (Dataset profiles head and neck squamos cell carcinoma samples)	NA
GSE25425	Excluded (APOE status refers to mouse samples only)	NA
