# Supplementary material for: Apolipoprotein E4 and meningeal lymphatics in Alzheimer disease: a conceptual framework
Source: Mol Psychiatry. 2020 Apr 30;26(4):1075–97. doi: 10.1038/s41380-020-0731-7 (PMC7985019; doi:10.1038/s41380-020-0731-7)
Supplement: Supplementary file 2 [file 41380_2020_731_MOESM2_ESM.xlsx]

## Sheet: Sheet1
GEO accession	1st Author	Year	Journal	PMID(s)	Public on	Last update date	Species	Experimental design	GEO Platform Reference	Platform's type	Platform	Tissue	Sample size	Additional variables	Comments
GSE106241	Marttinen M	2019	Neurobiol Dis	30557660	Dec 16, 2018	Mar 22, 2019	Homo sapiens	71 human temporal cortical tissue samples were divided into 7 groups based on Braak staging (degree of AD-related neurofibrillary pathology) indicating the degree of disease severity. From 60 of these samples, transcripts were identified by microarray analysis.	GPL24170	Microarray	Agilent-044312 Human 8x60K Custom Exon array (Probe Name version)	Inferior termporal cortex	No ApoE4 copies n=30, one ApoE4 copy n= 30, twp ApoE4 copies n=6	Braak stage, sex, age, rna quality,
GSE48350	Berchtold NC	2008	Proc Natl Acad Sci USA	18832152, 23273601, 22824372, 20838618, 23999428, 23206327	Apr 21, 2014	Jun 26, 2019	Homo sapiens	Microarray data from normal controls (aged 20-99 yrs) and Alzheimer's disease cases, from 4 brain regions: hippocampus, entorhinal cortex, superior frontal cortex, post-central gyrus.	GPL570	Microarray	[HG-U133_Plus_2] Affymetrix Human Genome U133 Plus 2.0 Array	Hippocampus, entorhinal cortex, superior frontal cortex, post-central gyrus.	Out of 253 samples in the dataset, 80 are affected by AD. The 80 AD samples are distributed into the following number of APOE genotype states: E2/E4 n=3, E3/E3 n=27, E3/E4 n=32, E4/E4 n=18. These are further non-uniformly distributed between Braak stages and brain regions.	Gender, age, brain region, Braak stage.	Removed all Normal samples and samples without Braak stage annotation. Model fitted for APOE status, gender, age, braak stage and brain region (77 samples in total, of them 54 samples with at least 2 E4 allele).
GSE6677	Xu PT	2007	Mol Cell Neurosci	17822919	Jan 13, 2007	Apr 20, 2012	Homo sapiens	The hippocampus was dissected at the time of autopsy and matching 100-200 mg portions of CA 1-4 was removed and used for RNA isolation and expression studies. From AD and normal individuals.	GPL4	SAGE (Serial Analysis of Gene Expression)	SAGE:10:NlaIII:Homo sapiens	Hippocampus, entorhinal cortex, superior frontal cortex, post-central gyrus.	Total n=4; One of each: Control ApoE3/E3, AD ApoE3/E3, AD ApoE3/E4 and AD ApoE4.E4.	None	No replication, no statistical analysis is performed. Data used for visualisation only.
GSE29652	Simpson JE	2011	Neurobiol Aging	21705112	Jun 01, 2011	Mar 25, 2019	Homo sapiens	Astrocytes were isolated by laser micro-dissection from age, sex and brain pH-matched cases of AD at different Braak stages.	GPL570	Microarray	[HG-U133_Plus_2] Affymetrix Human Genome U133 Plus 2.0 Array	Temporal cortex isolated astrocytes	Total n=18; n=3 APOE e4+ and 3 e4- for each of Braak groups: I-II, III-IV and V-VI	Braak stage	Does not distinguish between e3/e4 and e4/e4, both considered e4+
GSE117588	Meyer K	2019	Cell Rep	30699343	Jan 29, 2019	Mar 27, 2019	Homo sapiens	iPSCs were derived from individuals with sporadic AD APOE e4/e4 genotype. Parental iPSCs lines were edited to e3/e3 genotype and cerebral organoids were generated from each of the lines.	GPL16791	Next-generation sequencing	Illumina HiSeq 2500 (Homo sapiens)	iPSCs-derived cerebral organoids	Total n=6; ApoE3/E3 n=3; ApoE4/E4 n=3;	None
GSE102956	Lin YT	2018	Neuron	29861287	May 31, 2018	May 15, 2019	Homo sapiens	iPSCs were derived from unaffected subject carrying APOE3 alleles. Cells were gene edited using CRISPR/Cas9 to generate APOE4 iPSCs from parental APOE3 cells. Isogenic iPSCs were then differentiated into neurons, astrocytes and microglia-like cells.	GPL11154, GPL18573	Next-generation sequencing	Illumina HiSeq 2000 (Homo sapiens), Illumina NextSeq 500 (Homo sapiens)	iPSCs-derived neurons, astrocytes and microglia-like cells	For neurons and astrocytes n=3, for microglia-like cells n=4 for each APOE3 and APOE4 cells.	None	iPSCs were derived from a single individual and therefore replicates cannot be considered truly biological. It is not clear from the methods description at what point the replication was carried out, i.e. where replicates were generated from independently differentiated cells (separate plates), from the same cell pellet, same RNA sample or same library was sequenced multiple times. Re replication…
GSE125050	Unpublished	Unpublished	Unpublished	Unpublished	Apr 17, 2019	Apr 20, 2019	Homo sapiens	RNA from purified cell types from AD and control post-mortem frozen superior frontal gyrus of AD and control patients. AD patients all had Braak stages V or VI, and were also pathologically confirmed to have amyloid plaque.	GPL16791	Next-generation sequencing	Illumina HiSeq 2500 (Homo sapiens)	Neuron, astrocyte, myeloid and endothelial cells from frontal gyrus.	Only AD patients have E4 allele. 2/3 n-2, 3/3 n=24; 3/4 n=20, 4/4 n=2	Disease status, sex, Braak stage (only V and VI), cell type, age	Only 13 samples with library size > 10M, of them only one is E4. Filtering by library diversity instead - require the library to have at lease 10000 genes with at least 5 counts. This yields 19 E4 and 81 noE4. Splitting by cell type, each contains between 3 and 8 E4 samples and between 16 and 30 noE4 samples. Removing "Control" samples also leaves only Braak stages V and VI - no fitting on Braak …
Notes
In case of multiple papers being cited, Author name, Year and Journal are given for the oldest paper, the rest are cited in PMID field.
