# Supplementary material for: Apolipoprotein E4 and meningeal lymphatics in Alzheimer disease: a conceptual framework
Source: Mol Psychiatry. 2020 Apr 30;26(4):1075–97. doi: 10.1038/s41380-020-0731-7 (PMC7985019; doi:10.1038/s41380-020-0731-7)
Supplement: Supplementary file 3 [file 41380_2020_731_MOESM3_ESM.xlsx]

## Sheet: Sheet1
Genotype	Astrocyte	Endothelial	Excitatory Neuron	Inhibitory Neuron	Microglia	Oligodendrocyte	Oligodendrocyte precursor cell	Pericyte
23	706	29	8982	2349	449	4321	652	38
33	1760	59	18076	4546	812	9565	1322	63
34	499	9	4514	1430	390	1911	369	44
44	339	16	2602	661	235	2090	221	17
